# Supplementary material for: Inter-Animal Variability in Activity Phase Is Constrained by Synaptic Dynamics in an Oscillatory Network
Source: eNeuro. 2022 Jul 22;9(4):ENEURO.0027-22.2022. doi: 10.1523/ENEURO.0027-22.2022 (PMC9319424; doi:10.1523/ENEURO.0027-22.2022)
Supplement: Extended Data Figure 2-2 — All p and R values for extended data Figure 2-1. Download Figure 2-2, xls file. [file enu-eN-NWR-0027-22-s03.xls]

## Sheet: Sheet1
P-value	gmax-IHTKt	vhalf-IHTKt	k-IHTKt	gmax-IHTKp	vhalf-IHTKp	k-IHTKp	gmax-IA	vhalf-IA	k-IA	gmax-IH
gmax-IHTKt	0
vhalf-IHTKt	0.5004	0
k-IHTKt	0.0585	0.0213	0
gmax-IHTKp	0.0078	0.649	0.0717	0
vhalf-IHTKp	0.8428	0.0003	0.0194	0.0355	0
k-IHTKp	0.1391	0.6547	0.0079	0.0058	0.0327	0
gmax-IA	0.5708	0.3545	0.1462	0.1922	0.3078	0.1928	0
vhalf-IA	0.2453	0.2028	0.0273	0.8858	0.5292	0.5923	0.0044	0
k-IA	0.6298	0.1933	0.3511	0.4139	0.4909	0.1847	0.0398	0.4574	0
gmax-IH	0.5377	0.0088	0.778	0.3374	0.1054	0.3155	0.0005	0.2158	0.1809	0
r	gmax-IHTKt	vhalf-IHTKt	k-IHTKt	gmax-IHTKp	vhalf-IHTKp	k-IHTKp	gmax-IA	vhalf-IA	k-IA	gmax-IH
gmax-IHTKt	1
vhalf-IHTKt	0.1445	1
k-IHTKt	0.3916	0.4673	1
gmax-IHTKp	0.5295	0.0979	0.3741	1
vhalf-IHTKp	0.0427	0.6762	0.4737	0.431	1
k-IHTKp	0.311	0.0962	0.5288	0.5455	0.4372	1
gmax-IA	-0.1218	0.1977	-0.3058	0.2757	0.2173	0.2753	1
vhalf-IA	0.2467	0.2695	0.4503	0.031	0.135	-0.1151	-0.5601	1
k-IA	0.1037	0.275	0.1991	0.1748	0.1477	0.2803	0.4224	0.1592	1
gmax-IH	0.1323	0.5223	-0.0607	0.2047	0.3388	0.2139	0.6587	-0.2622	0.2826	1
